# Supplementary material for: Tungsten–SiO2–Based Planar Field Emission Microtriodes with Different Electrode Topologies
Source: Materials (Basel). 2023 Aug 24;16(17):5781. doi: 10.3390/ma16175781 (PMC10488438; doi:10.3390/ma16175781)
Supplement: Supplementary file 1 [file materials-16-05781-s001.zip]

Archive with 1 entries (1 files):
- materials-2507873-supplementary.pdf
